# Supplementary material for: Accessing habitat suitability and connectivity for the westernmost population of Asian black bear (Ursus thibetanus gedrosianus, Blanford, 1877) based on climate changes scenarios in Iran
Source: PLoS One. 2020 Nov 18;15(11):e0242432. doi: 10.1371/journal.pone.0242432 (PMC7673494; doi:10.1371/journal.pone.0242432)
Supplement: S1 File — (ZIP) [file pone.0242432.s001.zip]

Archive with 26 entries (24 files):
- Supporting Information/
- Supporting Information/shp/
- Supporting Information/shp/boundery.cpg
- Supporting Information/shp/boundery.dbf
- Supporting Information/shp/boundery.prj
- Supporting Information/shp/boundery.sbn
- Supporting Information/shp/boundery.sbx
- Supporting Information/shp/boundery.shp
- Supporting Information/shp/boundery.shp.xml
- Supporting Information/shp/boundery.shx
- Supporting Information/shp/present.absent.cpg
- Supporting Information/shp/present.absent.dbf
- Supporting Information/shp/present.absent.prj
- Supporting Information/shp/present.absent.sbn
- Supporting Information/shp/present.absent.sbx
- Supporting Information/shp/present.absent.shp
- Supporting Information/shp/present.absent.shp.xml
- Supporting Information/shp/present.absent.shx
- Supporting Information/shp/protected_areas.cpg
- Supporting Information/shp/protected_areas.dbf
- Supporting Information/shp/protected_areas.prj
- Supporting Information/shp/protected_areas.sbn
- Supporting Information/shp/protected_areas.sbx
- Supporting Information/shp/protected_areas.shp
- Supporting Information/shp/protected_areas.shp.xml
- Supporting Information/shp/protected_areas.shx
