# Supplementary material for: Accessing habitat suitability and connectivity for the westernmost population of Asian black bear (Ursus thibetanus gedrosianus, Blanford, 1877) based on climate changes scenarios in Iran
Source: PLoS One. 2020 Nov 18;15(11):e0242432. doi: 10.1371/journal.pone.0242432 (PMC7673494; doi:10.1371/journal.pone.0242432)
Supplement: S1 File — (ZIP) [file pone.0242432.s001.zip › Supporting Information/shp/boundery.prj]

PROJCS["lamiran",GEOGCS["GCS_WGS_1984",DATUM["D_WGS_1984",SPHEROID["WGS_1984",6378137.0,298.257223563]],PRIMEM["Greenwich",0.0],UNIT["Degree",0.0174532925199433]],PROJECTION["Lambert_Conformal_Conic"],PARAMETER["False_Easting",0.0],PARAMETER["False_Northing",0.0],PARAMETER["Central_Meridian",54.0],PARAMETER["Standard_Parallel_1",30.0],PARAMETER["Standard_Parallel_2",36.0],PARAMETER["Scale_Factor",1.0],PARAMETER["Latitude_Of_Origin",24.0],UNIT["Meter",1.0]]
