# Supplementary material for: Accessing habitat suitability and connectivity for the westernmost population of Asian black bear (Ursus thibetanus gedrosianus, Blanford, 1877) based on climate changes scenarios in Iran
Source: PLoS One. 2020 Nov 18;15(11):e0242432. doi: 10.1371/journal.pone.0242432 (PMC7673494; doi:10.1371/journal.pone.0242432)
Supplement: S1 File — (ZIP) [file pone.0242432.s001.zip › Supporting Information/shp/present.absent.shp.xml]

<?xml version="1.0" encoding="UTF-8"?>
<metadata xml:lang="en"><Esri><CreaDate>20200715</CreaDate><CreaTime>19411800</CreaTime><ArcGISFormat>1.0</ArcGISFormat><SyncOnce>TRUE</SyncOnce><DataProperties><lineage><Process ToolSource="c:\program files (x86)\arcgis\desktop10.4\ArcToolbox\Toolboxes\Data Management Tools.tbx\Project" Date="20200608" Time="071937">Project Export_Output "C:\Users\Peyman\Desktop\black_bear\Rarefy Occurence\5_temp.shp" PROJCS['Asia_South_Equidistant_Conic',GEOGCS['GCS_WGS_1984',DATUM['D_WGS_1984',SPHEROID['WGS_1984',6378137.0,298.257223563]],PRIMEM['Greenwich',0.0],UNIT['Degree',0.0174532925199433]],PROJECTION['Equidistant_Conic'],PARAMETER['False_Easting',0.0],PARAMETER['False_Northing',0.0],PARAMETER['Central_Meridian',125.0],PARAMETER['Standard_Parallel_1',7.0],PARAMETER['Standard_Parallel_2',-32.0],PARAMETER['Latitude_Of_Origin',-15.0],UNIT['Meter',1.0]] # GEOGCS['GCS_WGS_1984',DATUM['D_WGS_1984',SPHEROID['WGS_1984',6378137.0,298.257223563]],PRIMEM['Greenwich',0.0],UNIT['Degree',0.0174532925199433]] NO_PRESERVE_SHAPE # NO_VERTICAL</Process><Process ToolSource="c:\program files (x86)\arcgis\desktop10.4\ArcToolbox\Toolboxes\Data Management Tools.tbx\DeleteIdentical" Date="20200608" Time="071937">DeleteIdentical "C:\Users\Peyman\Desktop\black_bear\Rarefy Occurence/5_temp.shp" species;lat;long # 0</Process><Process ToolSource="c:\program files (x86)\arcgis\desktop10.4\ArcToolbox\Toolboxes\Data Management Tools.tbx\DeleteIdentical" Date="20200608" Time="071937">DeleteIdentical "C:\Users\Peyman\Desktop\black_bear\Rarefy Occurence/5_temp.shp" Shape;species "5 Kilometers" 0</Process><Process ToolSource="c:\program files (x86)\arcgis\desktop10.4\ArcToolbox\Toolboxes\Data Management Tools.tbx\Project" Date="20200608" Time="071937">Project "C:\Users\Peyman\Desktop\black_bear\Rarefy Occurence/5_temp.shp" "C:\Users\Peyman\Desktop\black_bear\Rarefy Occurence\5_spatially_rarified_locs.shp" GEOGCS['GCS_WGS_1984',DATUM['D_WGS_1984',SPHEROID['WGS_1984',6378137.0,298.257223563]],PRIMEM['Greenwich',0.0],UNIT['Degree',0.0174532925199433]] # PROJCS['Asia_South_Equidistant_Conic',GEOGCS['GCS_WGS_1984',DATUM['D_WGS_1984',SPHEROID['WGS_1984',6378137.0,298.257223563]],PRIMEM['Greenwich',0.0],UNIT['Degree',0.0174532925199433]],PROJECTION['Equidistant_Conic'],PARAMETER['False_Easting',0.0],PARAMETER['False_Northing',0.0],PARAMETER['Central_Meridian',125.0],PARAMETER['Standard_Parallel_1',7.0],PARAMETER['Standard_Parallel_2',-32.0],PARAMETER['Latitude_Of_Origin',-15.0],UNIT['Meter',1.0]] NO_PRESERVE_SHAPE # NO_VERTICAL</Process><Process ToolSource="c:\program files (x86)\arcgis\desktop10.4\ArcToolbox\Toolboxes\Data Management Tools.tbx\CalculateField" Date="20200608" Time="084314">CalculateField pointlam code "1" VB #</Process></lineage></DataProperties></Esri></metadata>
